# Supplementary material for: Genetic Modulation of ATF1 in Saccharomyces cerevisiae for Enhanced Acetate Ester Production and Flavor Profile in a Sour Meat Model System
Source: Foods. 2026 Jan 21;15(2):378. doi: 10.3390/foods15020378 (PMC12841429; doi:10.3390/foods15020378)
Supplement: Supplementary file 1 [file foods-15-00378-s001.zip]

Archive with 1 entries (1 files):
- foods-4070364-supplementary.pdf
